# Supplementary material for: Immune priming modulates Galleria mellonella and Pseudomonas entomophila interaction. Antimicrobial properties of Kazal peptide Pr13a
Source: Front Immunol. 2024 Feb 26;15:1358247. doi: 10.3389/fimmu.2024.1358247 (PMC10925678; doi:10.3389/fimmu.2024.1358247)
Supplement: Supplementary file 1 [file DataSheet_1.zip › Supplementary Figure S2.XLSX]

## Sheet: chrom
	Supplementary Figure S2.
	RP-HPLC separation of G. mellonella methanol extracts from primed (P, green lines) and non-primed (NP, violet lines) larvae, 10 hours after infection with 500 cells of P. entomophila and from naive (N, yellow lines) lavae.
	Three independent pooles were collected from every group.
	Representative, superimposed chromatograms are presented below (this sheet).
	Sheet "list" presents raw results from quantitative measurements of heigh and area under every peak, while next sheets, average results with SD.

## Sheet: List
N1					N2					N3											NP1					NP2					NP3											P1					P2
Peak	Ret.Time	Area	Height		Peak	Ret.Time	Area	Height		Peak	Ret.Time	Area	Height		śr pole	SD śr pole		śr wys	SD śr wys		Peak	Ret.Time	Area	Height		Peak	Ret.Time	Area	Height		Peak	Ret.Time	Area	Height		śr pole	SD śr pole		śr wys	SD śr wys		Peak	Ret.Time	Area	Height		Peak	Ret.Time	Area
No.	min	mAU*min	mAU		No.	min	mAU*min	mAU		No.	min	mAU*min	mAU								No.	min	mAU*min	mAU		No.	min	mAU*min	mAU		No.	min	mAU*min	mAU								No.	min	mAU*min	mAU		No.	min	mAU*min
UV_VIS_1	UV_VIS_1	UV_VIS_1	UV_VIS_1		UV_VIS_1	UV_VIS_1	UV_VIS_1	UV_VIS_1		UV_VIS_1	UV_VIS_1	UV_VIS_1	UV_VIS_1								UV_VIS_1	UV_VIS_1	UV_VIS_1	UV_VIS_1		UV_VIS_1	UV_VIS_1	UV_VIS_1	UV_VIS_1		UV_VIS_1	UV_VIS_1	UV_VIS_1	UV_VIS_1								UV_VIS_1	UV_VIS_1	UV_VIS_1	UV_VIS_1		UV_VIS_1	UV_VIS_1	UV_VIS_1
1	6.407	12.7069	105.42		1	6.4	17.2383	137.83		1	6.363	30.078	219.09		20.0077	9.01061		154.113	58.5583		1	6.333	40.8555	278.86		1	6.353	34.8989	244.93		1	6.357	33.077	235.97		36.2771	4.06828		253.253	22.624		1	6.39	20.7291	159.95		1	6.407	16.9222
2	7.073	0.0739	0.71		2	7.007	0.4015	2.33		2	7.097	0.0803	0.79		0.185233	0.18732		1.27667	0.91309		2	7.08	0.1762	1.61		2	7.083	0.0745	0.91		2	7.09	0.0779	0.93		0.109533	0.05776		1.15	0.398497		2	7.087	0.0852	0.97		2	7.02	0.2736
3	7.497	1.2413	7.84		3	7.497	1.7192	9.63		3	7.46	1.2935	7.7		1.418	0.262149		8.39	1.07615		3	7.5	2.2692	12.34		3	7.5	2.0099	10.31		3	7.483	1.7515	8.95		2.0102	0.25885		10.5333	1.706		3	7.503	1.9126	10.58		3	7.463	1.8061
4	7.753	2.0079	18.08		4	7.773	2.899	25.01		4	7.777	2.3079	20.26		2.40493	0.453405		21.1167	3.54353		4	7.76	1.744	14.77		4	7.777	2.1918	18.94		4	7.777	1.7901	15.88		1.90863	0.24631		16.53	2.15965		4	7.773	1.7336	15.19		4	7.777	2.3616
5	8.16	0.1772	1.24		5	8.18	0.448	3.16		5	8.163	0.1641	1.17		0.2631	0.160262		1.85667	1.12926		5	8.167	0.4881	3.45		5	8.183	0.495	3.8		5	8.18	0.3525	2.53		0.4452	0.0803547		3.26	0.655973		5	8.177	0.4661	3.17		5	8.18	0.4074
6	8.68	0.1601	1.28		6	8.7	1.0017	8.08		6	8.7	0.9958	6.31		0.7192	0.484204		5.22333	3.52784		6	8.687	0.4401	1.96		6	8.717	0.2213	1.5		6	8.717	0.3101	1.56		0.323833	0.110045		1.67333	0.250067		6	8.71	0.4137	2.62		6	8.717	0.2266
7	8.967	0.4951	4.17		7	8.98	1.6329	13.48		7	8.987	1.1896	9.27		1.10587	0.573503		8.97333	4.66208		7	8.973	0.9653	6.96		7	8.987	1.3065	9.36		7	8.99	1.1764	7.78		1.1494	0.172195		8.03333	1.21989		7	8.98	1.4317	10.23		7	8.987	1.7117
8	9.427	0.0487	0.32		8	9.447	0.1917	1.39		8	9.453	0.1217	0.5		0.1207	0.0715052		0.736667	0.572917		8	9.44	0.1413	1.05		8	9.46	0.1297	0.91		8	9.467	0.1148	0.62		0.1286	0.0132842		0.86	0.219317		8	9.43	0.1021	0.71		8	9.453	0.1767
9	9.727	0.3942	2.85		9	9.743	0.3375	2.48		9	9.747	0.5581	3.64		0.429933	0.114559		2.99	0.592537		9	9.733	0.7942	4.83		9	9.75	0.5655	3.96		9	9.753	0.5258	3.99		0.6285	0.144867		4.26	0.493862		9	9.757	0.8153	5.64		9	9.75	0.9649
10	9.943	0.1355	0.81		10	9.967	0.3898	2.08		10	9.97	0.1872	1.23		0.2375	0.134405		1.37333	0.647019		10	9.957	0.2935	1.5		10	10.097	0.2535	1.72		10	10.093	0.1956	0.95		0.247533	0.049222		1.39	0.396611		10	9.973	0.3006	1.77		10	10.093	0.3961
11	10.603	1.0545	7.24		11	10.627	1.4061	8.2		11	10.63	1.101	7.84		1.1872	0.190993		7.76	0.484974		11	10.613	2.0263	14.98		11	10.63	2.2433	13.29		11	10.63	1.3144	8.27		1.86133	0.485926		12.18	3.49		11	10.627	1.6809	11.53		11	10.63	2.5974
12	10.927	0.1568	0.77		12	10.85	0.1421	1.05		12	10.947	0.0682	0.47		0.122367	0.047482		0.763333	0.290057		12	11.2	0.1958	0.71		12	11.087	0.3273	1.33		12	11.18	0.2065	0.81		0.2432	0.073029		0.95	0.332866		12	11.09	0.1043	0.41		12	11.087	0.4149
13	11.53	0.6902	4.02		13	11.557	1.9805	12.4		13	11.553	0.8265	5.22		1.16573	0.708892		7.21333	4.53168		13	11.537	0.6094	3.22		13	11.56	1.3165	7.07		13	11.56	0.6162	3.27		0.847367	0.406296		4.52	2.20851		13	11.55	1.0794	5.85		13	11.563	1.2354
14	12.017	0.983	5.27		14	12.01	1.1294	7.06		14	12.063	1.8543	9.68		1.32223	0.466561		7.33667	2.21798		14	12.057	1.5116	7.71		14	12.02	1.0603	3.34		14	12.053	1.0187	2.79		1.19687	0.27336		4.61333	2.69585		14	12.05	0.7776	4.14		14	12.02	0.9528
15	12.533	0.2422	1.32		15	12.56	0.383	1.93		15	12.563	0.518	2.47		0.381067	0.13791		1.90667	0.575355		15	12.54	0.6769	3.58		15	12.557	1.042	6.62		15	12.56	0.8894	5.63		0.869433	0.183367		5.27667	1.55049		15	12.55	0.9889	6.44		15	12.557	1.3409
16	12.727	0.0769	0.5		16	12.857	0.1156	1.2		16	12.753	0.0887	0.61		0.0937333	0.0198349		0.77	0.376431		16	12.813	0.1023	0.87		16	12.853	0.2355	1.81		16	12.837	0.0978	0.9		0.1452	0.0782345		1.19333	0.53426		16	12.81	0.108	1.04		16	12.843	0.2303
17	13.023	0.0141	0.19		17	13.1	0.0038	0.16		17	13.1	0.0365	0.46		0.0181333	0.016719		0.27	0.165227		17	13.093	0.1159	1.41		17	13.097	0.0591	0.69		17	13.11	0.0776	0.96		0.0842	0.0289695		1.02	0.363731		17	13.11	0.0994	1.38		17	13.13	0.0444
18	13.2	0.6806	4.6		18	13.247	0.1847	1.17		18	13.243	0.903	6.2		0.589433	0.367726		3.99	2.56988		18	13.223	2.2443	16.35		18	13.24	0.6759	3.71		18	13.247	1.2677	8.24		1.39597	0.792028		9.43333	6.40394		18	13.23	0.94	6.04		18	13.263	0.98
19	13.37	0.1379	0.49		19	13.723	0.1908	1.4		19	13.453	0.249	0.9		0.192567	0.0555711		0.93	0.455741		19	13.57	0.5135	2.35		19	13.713	0.6411	2.85		19	13.71	0.4208	1.62		0.525133	0.11061		2.27333	0.618574		19	13.693	0.4273	1.68		19	13.703	0.6366
20	14.327	27.084	54.16		20	14.33	31.4878	63.16		20	14.367	34.5888	68.99		31.0535	3.7712		62.1033	7.47125		20	14.36	24.746	48.71		20	14.343	32.1132	63.37		20	14.37	31.2348	62.15		29.3647	4.02392		58.0767	8.13467		20	14.36	36.0126	71.08		20	14.34	31.4456
21	15.153	1.0614	6.36		21	15.187	1.2556	7.17		21	15.193	1.3937	8.54		1.2369	0.166937		7.35667	1.10192		21	15.17	2.1085	13.17		21	15.19	2.1187	13.32		21	15.193	2.1922	14.14		2.1398	0.0456654		13.5433	0.522143		21	15.183	1.8067	10.62		21	15.19	2.4107
22	16.29	0.382	1.39		22	16.323	0.403	1.35		22	16.327	0.3997	1.82		0.3949	0.0112929		1.52	0.260576		22	16.307	0.4104	2.15		22	16.323	0.693	2		22	16.327	0.6829	2.41		0.595433	0.160323		2.18667	0.207445		22	16.317	0.5025	2.54		22	16.323	0.6315
23	16.847	0.6266	5.27		23	16.88	0.6012	4.59		23	16.883	0.8521	6.91		0.6933	0.13811		5.59	1.19264		23	16.863	0.7836	5.6		23	16.88	0.9414	5.93		23	16.88	1.0759	5.99		0.933633	0.146305		5.84	0.21		23	16.87	1.3407	8.97		23	16.88	1.3786
24	17.143	0.1996	1.5		24	17.237	0.3017	1.77		24	17.18	0.2761	1.96		0.259133	0.0531225		1.74333	0.231157		24	17.163	0.8665	5.98		24	17.187	0.978	6.06		24	17.193	1.0009	7.39		0.948467	0.0719027		6.47667	0.791981		24	17.177	1.072	6.68		24	17.187	1.2306
25	17.307	0.7962	3.99		25	17.343	1.004	5.07		25	17.347	1.099	5.5		0.9664	0.154862		4.85333	0.777967		25	17.337	2.1751	10.69		25	17.347	2.1124	11.22		25	17.35	3.2589	17.17		2.51547	0.644595		13.0267	3.598		25	17.34	2.4871	13.21		25	17.353	2.7671
26	18.327	3.1314	7.77		26	18.363	4.1994	8.81		26	18.37	4.0487	9.59		3.79317	0.578039		8.72333	0.91309		26	18.353	3.6869	7.94		26	18.37	4.4493	10.76		26	18.18	5.3598	10.58		4.49867	0.837542		9.76	1.57873		26	18.36	4.6494	10.2		26	18.363	4.2165
27	18.76	5.4908	15.24		27	18.797	5.3453	13.57		27	18.8	6.5176	17.71		5.78457	0.63898		15.5067	2.08284		27	18.787	5.0567	14.48		27	18.807	6.9349	16.05		27	18.803	6.3035	16.53		6.09837	0.955755		15.6867	1.07221		27	18.793	9.0493	23		27	18.793	8.3418
28	19.173	4.538	29.61		28	19.213	4.433	27.9		28	19.21	5.6918	36.94		4.8876	0.698434		31.4833	4.80234		28	19.17	6.8711	42.42		28	19.203	6.1585	38.48		28	19.2	8.5375	54.09		7.18903	1.22095		44.9967	8.11772		28	19.183	8.1793	49.25		28	19.2	8.1375
29	19.4	2.6526	18.48		29	19.437	2.7529	19.2		29	19.44	3.2023	22.36		2.86927	0.292743		20.0133	2.06391		29	19.427	3.9457	28.66		29	19.443	3.9744	27.38		29	19.443	5.5398	38.63		4.48663	0.912182		31.5567	6.15903		29	19.437	4.9806	33.94		29	19.44	3.7432
30	19.673	0.4634	1.78		30	19.687	0.5531	2.32		30	19.68	0.5698	1.87		0.528767	0.0572217		1.99	0.28931		30	19.57	0.8431	3.26		30	19.667	0.7637	2.89		30	19.663	0.92	3.12		0.842267	0.0781533		3.09	0.186815		30	19.65	0.9444	4.16		30	19.663	1.0358
31	20.45	0.1159	0.27		31	20.463	0.1229	0.34		31	20.477	0.1349	0.38		0.124567	0.00960902		0.33	0.0556776		31	20.497	0.2948	1.1		31	20.477	0.478	1.76		31	20.713	0.8539	3.19		0.542233	0.285031		2.01667	1.06838		31	20.337	0.2502	0.77		31	20.503	0.2664
32	21.307	0.7095	1.09		32	21.36	0.8769	1.21		32	21.46	0.9033	1.4		0.8299	0.105102		1.23333	0.156312		32	21.39	3.6621	6.62		32	21.4	3.8563	7.09		32	21.407	3.7137	6.66		3.74403	0.100591		6.79	0.260576		32	21.387	3.5769	6.57		32	21.42	6.1716
33	22.027	0.3334	1.22		33	22.077	0.4192	1.64		33	22.06	0.7652	2.02		0.505933	0.228593		1.62667	0.400167		33	22.043	1.1927	4.54		33	22.033	0.9557	3.38		33	22.023	0.8622	3.01		1.00353	0.170363		3.64333	0.798269		33	22.013	0.745	3.46		33	22.023	1.0209
34	22.873	0.6402	1.66		34	22.9	0.8308	1.69		34	22.91	0.6453	1.54		0.705433	0.108601		1.63	0.0793725		34	22.293	0.8168	2.59		34	22.903	0.7293	1.59		34	22.917	0.7182	1.64		0.754767	0.0540084		1.94	0.563471		34	22.463	1.94	4.85		34	22.88	0.9321
35	23.307	0.1595	1.2		35	23.343	0.2606	2.09		35	23.35	0.2481	2.14		0.222733	0.0551172		1.81	0.528867		35	23.327	1.3934	12.72		35	23.347	1.3449	12.62		35	23.35	1.1684	9.96		1.30223	0.118413		11.7667	1.56542		35	23.343	3.036	17.47		35	23.347	1.8725
36	23.56	0.1699	0.43		36	23.597	0.0833	0.28		36	23.593	0.1082	0.35		0.120467	0.0445841		0.353333	0.0750555		36	23.717	0.1262	0.78		36	24.003	0.0488	0.2		36	23.553	0.1564	0.44		0.110467	0.0554986		0.473333	0.291433		36	23.63	0.2215	0.94		36	23.877	0.0641
37	24.073	0.1212	0.71		37	24.12	0.0907	0.45		37	24.11	0.132	0.83		0.114633	0.0214188		0.663333	0.194251		37	24.103	0.3769	2.17		37	24.13	0.2312	1.45		37	24.117	0.3319	2.1		0.313333	0.0746034		1.90667	0.397031		37	24.167	0.6694	3.36		37	24.127	0.3715
38	24.413	0.3395	1.39		38	24.44	0.2983	1.29		38	24.44	0.3639	1.79		0.3339	0.0331566		1.49	0.264575		38	24.433	0.3097	1.14		38	24.437	0.3069	1.25		38	24.433	0.7801	2.76		0.465567	0.272397		1.71667	0.905226		38	24.657	2.0547	11.29		38	24.437	0.4338
39	24.877	2.3034	21.51		39	24.907	2.6876	26.07		39	24.913	3.1668	30.97		2.71927	0.43257		26.1833	4.73102		39	24.893	2.8494	27.55		39	24.91	3.2118	30.82		39	24.91	6.1704	59.71		4.0772	1.8218		39.36	17.6993		39	24.9	4.2499	39.23		39	24.91	3.3782
40	25.297	0.7947	6.48		40	25.333	0.6943	5.65		40	25.337	0.9298	7.74		0.806267	0.118175		6.62333	1.05235		40	25.317	1.1001	8.87		40	25.333	0.8958	7.57		40	25.337	1.032	8		1.0093	0.104024		8.14667	0.662294		40	25.337	1.1778	7.33		40	25.337	0.8942
41	25.51	1.2582	10.19		41	25.54	1.3874	11.41		41	25.547	1.8069	15.02		1.48417	0.286864		12.2067	2.51162		41	25.527	2.1454	17.38		41	25.543	2.0679	17.05		41	25.543	1.6453	13.25		1.95287	0.269164		15.8933	2.29513		41	25.547	2.3633	15.03		41	25.543	2.0662
42	26.283	0.2558	2.22		42	26.317	0.1954	1.66		42	26.32	0.3272	2.82		0.259467	0.0659765		2.23333	0.580115		42	26.303	0.7784	6.78		42	26.32	0.8116	6.63		42	26.32	0.9858	8.61		0.8586	0.111402		7.34	1.10241		42	26.31	0.9551	7.06		42	26.32	0.8569
43	26.64	0.0463	0.37		43	26.673	0.0886	0.6		43	26.673	0.0677	0.55		0.0675333	0.0211505		0.506667	0.120968		43	26.65	0.1793	1.41		43	26.663	0.2616	1.8		43	26.667	0.1124	0.99		0.184433	0.0747323		1.4	0.405093		43	26.657	0.3695	1.93		43	26.667	0.2706
44	26.92	0.129	0.66		44	26.95	0.3909	1.46		44	26.963	0.469	1.73		0.329633	0.178088		1.28333	0.556447		44	26.953	2.4365	16.43		44	26.97	2.5558	19.07		44	26.97	2.2759	17.18		2.42273	0.140457		17.56	1.3604		44	26.963	2.8379	21.71		44	26.97	3.3161
45	27.273	0.5253	2.59		45	27.307	0.8558	6.05		45	27.313	0.8473	5.14		0.7428	0.188408		4.59333	1.79361		45	27.29	0.859	4.1		45	27.31	1.0169	6.71		45	27.31	1.6995	12		1.1918	0.446713		7.60333	4.02505		45	27.297	0.433	2.23		45	27.307	0.5602
46	28.553	0.661	3.21		46	28.587	0.4966	1.6		46	28.597	0.5291	1.91		0.562233	0.0870644		2.24	0.854225		46	28.573	0.4898	1.84		46	28.53	0.717	3		46	28.533	0.753	2.81		0.653267	0.142706		2.55	0.622174		46	28.53	0.974	2.8		46	28.533	0.9355
47	29.913	0.4483	0.93		47	29.94	0.5458	1.46		47	30.057	0.7056	1.44		0.566567	0.129901		1.27667	0.300389		47	30.327	0.4255	0.96		47	29.947	0.4662	1.09		47	29.957	0.6831	1.62		0.524933	0.13848		1.22333	0.349619		47	30.25	0.4889	0.91		47	30.077	0.7037
48	31.17	0.9466	7.69		48	31.2	0.7983	6.35		48	31.207	0.8173	6.66		0.854067	0.0806974		6.9	0.701498		48	31.187	1.0674	8.67		48	31.203	0.7301	5.88		48	31.207	0.6778	5.24		0.8251	0.211461		6.59667	1.82385		48	31.197	0.7813	6.2		48	31.203	1.431
49	32.357	0.1309	0.88		49	32.39	0.2072	1.28		49	32.397	0.2129	1.26		0.183667	0.0457861		1.14	0.225389		49	32.38	0.3361	2.21		49	32.393	0.2977	1.74		49	32.393	0.4505	1.97		0.361433	0.0794877		1.97333	0.235018		49	32.383	0.2147	1.61		49	32.393	0.3075
50	33.907	0.5349	0.82		50	33.95	0.7882	0.94		50	33.637	0.4834	0.75		0.602167	0.163154		0.836667	0.0960902		50	33.61	0.6321	1.22		50	33.953	0.3521	0.61		50	33.583	0.4858	0.97		0.49	0.140047		0.933333	0.306649		50	33.937	0.4862	0.89		50	33.647	0.4448
51	35.323	0.1965	0.86		51	35.333	0.1997	0.63		51	35.347	0.2026	0.74		0.1996	0.00305123		0.743333	0.115036		51	35.303	0.1871	0.68		51	35.28	0.2691	0.85		51	35.287	0.2601	0.86		0.238767	0.0449704		0.796667	0.10116		51	35.293	0.2486	0.96		51	35.287	0.2153
52	37.547	0.696	3.13		52	37.563	1.5934	6.87		52	37.573	1.0776	4.62		1.12233	0.450369		4.87333	1.88283		52	37.3	1.0453	4.65		52	37.317	1.4103	5.49		52	37.32	1.5996	6.26		1.35173	0.281753		5.46667	0.805254		52	37.303	1.7548	8.22		52	37.313	1.6333
53	37.807	9.6595	79.95		53	37.807	25.4738	198.38		53	37.827	16.1874	130.35		17.1069	7.94715		136.227	59.4333		53	37.83	7.038	58.79		53	37.837	10.0526	82.98		53	37.837	11.1764	92.42		9.42233	2.13998		78.0633	17.3457		53	37.827	12.7497	104.71		53	37.837	10.4936
54	38.43	0.4261	1.52		54	38.457	0.3568	1.9		54	38.46	0.3551	1.56		0.379333	0.04051		1.66	0.208806		54	38.267	0.3853	0.89		54	38.463	0.3825	0.82		54	38.46	0.3381	0.83		0.368633	0.0264797		0.846667	0.0378594		54	38.453	0.4646	1.54		54	38.29	0.5177
55	39.707	2.5991	4.39		55	39.73	2.2249	3.66		55	39.737	2.5107	4.37		2.4449	0.195585		4.14	0.415812		55	39.72	2.7268	4.25		55	39.733	2.6267	4.13		55	39.22	3.003	4.91		2.7855	0.194897		4.43	0.42		55	39.73	2.453	3.95		55	39.737	2.5892
56	40.507	35.6987	146.23		56	40.523	37.4706	156.19		56	40.523	40.6639	171.59		37.9444	2.51628		158.003	12.7769		56	40.543	27.401	110.64		56	40.53	36.2421	152.67		56	40.523	40.9036	172.19		34.8489	6.85827		145.167	31.4535		56	40.533	32.5185	135.87		56	40.563	23.8101
57	42.57	1.0139	5.01		57	42.577	2.2012	11.12		57	42.603	1.8692	9.79		1.69477	0.612569		8.64	3.21324		57	42.577	1.0571	5.01		57	42.57	2.1634	10.69		57	42.547	3.2321	16.9		2.15087	1.08755		10.8667	5.94697		57	42.603	1.197	6.65		57	42.607	1.1701
58	42.823	0.8476	3.69		58	42.837	1.7357	7.62		58	42.853	1.3724	7.84		1.31857	0.446491		6.38333	2.33509		58	42.84	0.7677	3.29		58	42.85	1.0774	5.66		58	42.857	1.0091	5.79		0.9514	0.162713		4.91333	1.40735		58	42.843	1.3769	6.25		58	42.847	1.4321
59	43.233	1.0086	2.81		59	43.25	2.1984	7.02		59	43.257	1.8059	7.12		1.67097	0.606268		5.65	2.46002		59	43.253	1.0713	3.9		59	43.26	1.7311	7.06		59	43.257	2.7487	12.47		1.85037	0.845036		7.81	4.33395		59	43.25	1.1143	3.35		59	43.257	1.5237
60	44.2	6.2075	16.21		60	44.087	7.4951	23.69		60	44.09	6.1808	26.24		6.6278	0.751222		22.0467	5.21303		60	44.12	5.3593	14.58		60	44.103	5.6212	19.92		60	44.103	4.816	18.82		5.2655	0.410714		17.7733	2.81967		60	44.087	6.6999	21.91		60	44.083	5.9366
61	44.743	273.222	923.18		61	44.67	428.355	1305.32		61	44.68	387.566	1345.84		363.047	80.4202		1191.45	233.207		61	44.783	227.904	855.72		61	44.727	313.119	1142.93		61	44.737	302.381	1135.22		281.135	46.4108		1044.62	163.64		61	44.68	399.043	1274.48		61	44.65	460.593
62	45.663	12.921	22.16		62	45.677	18.1339	32.25		62	45.683	16.4532	34.32		15.836	2.66069		29.5767	6.50588		62	45.673	10.8774	19.68		62	45.687	13.8602	28.21		62	45.687	12.3446	25.94		12.3607	1.49147		24.61	4.41779		62	45.673	16.2305	29.76		62	45.683	16.482
Maximum		273.222	923.18		Maximum		428.355	1305.32		Maximum		387.566	1345.84								Maximum		227.904	855.72		Maximum		313.119	1142.93		Maximum		302.381	1135.22								Maximum		399.043	1274.48		Maximum		460.593
Minimum		0.0141	0.19		Minimum		0.0038	0.16		Minimum		0.0365	0.35								Minimum		0.1023	0.68		Minimum		0.0488	0.2		Minimum		0.0776	0.44								Minimum		0.0852	0.41		Minimum		0.0444
Sum		423.023	1587.33		Sum		623.69	2223.12		Sum		591.169	2316.82								Sum		414.949	1772.73		Sum		520.876	2127.23		Sum		520.756	2198.57								Sum		608.896	2236.28		Sum		651.713
[truncated: 9 more columns]

## Sheet: Area
Peak	Retention time (N)	Mean N	SD N	Mean NP.	SD NP.	Mean P	SD P
1	6.407	20.0077	9.01061	36.2771	4.06828	19.3177	2.08556
2	7.073	0.185233	0.18732	0.109533	0.05776	0.180067	0.0942071
3	7.497	1.418	0.262149	2.0102	0.25885	1.97953	0.214867
4	7.753	2.40493	0.453405	1.90863	0.24631	2.13613	0.349443
5	8.16	0.2631	0.160262	0.4452	0.0803547	0.451933	0.0394084
6	8.68	0.7192	0.484204	0.323833	0.110045	0.317533	0.0936597
7	8.967	1.10587	0.573503	1.1494	0.172195	1.5734	0.140031
8	9.427	0.1207	0.0715052	0.1286	0.0132842	0.125367	0.0445207
9	9.727	0.429933	0.114559	0.6285	0.144867	0.802267	0.169526
10	9.943	0.2375	0.134405	0.247533	0.049222	0.308767	0.0835499
11	10.603	1.1872	0.190993	1.86133	0.485926	1.98467	0.530649
12	10.927	0.122367	0.047482	0.2432	0.073029	0.286467	0.162122
13	11.53	1.16573	0.708892	0.847367	0.406296	1.0833	0.150188
14	12.017	1.32223	0.466561	1.19687	0.27336	0.9645	0.193016
15	12.533	0.381067	0.13791	0.869433	0.183367	1.15533	0.176778
16	12.727	0.0937333	0.0198349	0.1452	0.0782345	0.169433	0.061152
17	13.023	0.0181333	0.016719	0.0842	0.0289695	0.0882667	0.039495
18	13.2	0.589433	0.367726	1.39597	0.792028	0.9741	0.0315663
19	13.37	0.192567	0.0555711	0.525133	0.11061	0.535633	0.104844
20	14.327	31.0535	3.7712	29.3647	4.02392	32.6908	2.90668
21	15.153	1.2369	0.166937	2.1398	0.0456654	2.11213	0.302059
22	16.29	0.3949	0.0112929	0.595433	0.160323	0.616167	0.106829
23	16.847	0.6933	0.13811	0.933633	0.146305	1.48193	0.212647
24	17.143	0.259133	0.0531225	0.948467	0.0719027	1.18637	0.0998875
25	17.307	0.9664	0.154862	2.51547	0.644595	2.5996	0.147881
26	18.327	3.79317	0.578039	4.49867	0.837542	4.35957	0.25101
27	18.76	5.78457	0.63898	6.09837	0.955755	8.57323	0.412339
28	19.173	4.8876	0.698434	7.18903	1.22095	8.06093	0.170106
29	19.4	2.86927	0.292743	4.48663	0.912182	4.16207	0.708936
30	19.673	0.528767	0.0572217	0.842267	0.0781533	1.07283	0.150409
31	20.45	0.124567	0.00960902	0.542233	0.285031	0.279367	0.0373768
32	21.307	0.8299	0.105102	3.74403	0.100591	4.69613	1.33353
33	22.027	0.505933	0.228593	1.00353	0.170363	0.843533	0.15392
34	22.873	0.705433	0.108601	0.754767	0.0540084	1.16687	0.686545
35	23.307	0.222733	0.0551172	1.30223	0.118413	2.2942	0.644423
36	23.56	0.120467	0.0445841	0.110467	0.0554986	0.1252	0.0843977
37	24.073	0.114633	0.0214188	0.313333	0.0746034	0.5064	0.150925
38	24.413	0.3339	0.0331566	0.465567	0.272397	0.987167	0.924719
39	24.877	2.71927	0.43257	4.0772	1.8218	4.02423	0.567888
40	25.297	0.806267	0.118175	1.0093	0.104024	0.935467	0.224562
41	25.51	1.48417	0.286864	1.95287	0.269164	1.9349	0.506967
42	26.283	0.259467	0.0659765	0.8586	0.111402	0.843267	0.119236
43	26.64	0.0675333	0.0211505	0.184433	0.0747323	0.331033	0.052983
44	26.92	0.329633	0.178088	2.42273	0.140457	3.27457	0.417452
45	27.273	0.7428	0.188408	1.1918	0.446713	0.490667	0.0644249
46	28.553	0.562233	0.0870644	0.653267	0.142706	1.01173	0.100558
47	29.913	0.566567	0.129901	0.524933	0.13848	0.6362	0.127714
48	31.17	0.854067	0.0806974	0.8251	0.211461	1.07153	0.330337
49	32.357	0.183667	0.0457861	0.361433	0.0794877	0.237567	0.0617609
50	33.907	0.602167	0.163154	0.49	0.140047	0.469	0.0215694
51	35.323	0.1996	0.00305123	0.238767	0.0449704	0.2361	0.0181353
52	37.547	1.12233	0.450369	1.35173	0.281753	1.73587	0.0945329
53	37.807	17.1069	7.94715	9.42233	2.13998	11.0659	1.48293
54	38.43	0.379333	0.04051	0.368633	0.0264797	0.490967	0.0265519
55	39.707	2.4449	0.195585	2.7855	0.194897	2.47823	0.100749
56	40.507	37.9444	2.51628	34.8489	6.85827	26.7662	4.98228
57	42.57	1.69477	0.612569	2.15087	1.08755	1.1565	0.0487443
58	42.823	1.31857	0.446491	0.9514	0.162713	1.33727	0.119678
59	43.233	1.67097	0.606268	1.85037	0.845036	1.17737	0.319503
60	44.2	6.6278	0.751222	5.2655	0.410714	6.13543	0.495906
61	44.743	363.047	80.4202	281.135	46.4108	417.499	37.4485
62	45.663	15.836	2.66069	12.3607	1.49147	16.1022	0.457588

## Sheet: Height
Peak	Retention time (N)	Mean N	SD N	Mean NP.	SD NP.	Mean P	SD P
1	6.407	154.113	58.5583	253.253	22.624	148.983	15.1551
2	7.073	1.27667	0.91309	1.15	0.398497	1.43667	0.424539
3	7.497	8.39	1.07615	10.5333	1.706	9.90667	1.50736
4	7.753	21.1167	3.54353	16.53	2.15965	18.6233	2.97665
5	8.16	1.85667	1.12926	3.26	0.655973	3.32	0.15
6	8.68	5.22333	3.52784	1.67333	0.250067	2.11	0.606053
7	8.967	8.97333	4.66208	8.03333	1.21989	10.17	0.652074
8	9.427	0.736667	0.572917	0.86	0.219317	0.81	0.208806
9	9.727	2.99	0.592537	4.26	0.493862	5.16	0.62
10	9.943	1.37333	0.647019	1.39	0.396611	1.92	0.52144
11	10.603	7.76	0.484974	12.18	3.49	12.96	2.22209
12	10.927	0.763333	0.290057	0.95	0.332866	1.21667	0.723971
13	11.53	7.21333	4.53168	4.52	2.20851	5.77333	0.168622
14	12.017	7.33667	2.21798	4.61333	2.69585	3.78333	0.455668
15	12.533	1.90667	0.575355	5.27667	1.55049	7.48667	1.13918
16	12.727	0.77	0.376431	1.19333	0.53426	1.44	0.410366
17	13.023	0.27	0.165227	1.02	0.363731	1.30333	0.430155
18	13.2	3.99	2.56988	9.43333	6.40394	6.59	0.545069
19	13.37	0.93	0.455741	2.27333	0.618574	2.06	0.385097
20	14.327	62.1033	7.47125	58.0767	8.13467	64.3967	5.86948
21	15.153	7.35667	1.10192	13.5433	0.522143	12.59	2.22933
22	16.29	1.52	0.260576	2.18667	0.207445	2.43	0.190526
23	16.847	5.59	1.19264	5.84	0.21	8.79	0.815046
24	17.143	1.74333	0.231157	6.47667	0.791981	7.43	0.717565
25	17.307	4.85333	0.777967	13.0267	3.598	13.37	0.654828
26	18.327	8.72333	0.91309	9.76	1.57873	9.41333	1.18534
27	18.76	15.5067	2.08284	15.6867	1.07221	19.4667	3.06231
28	19.173	31.4833	4.80234	44.9967	8.11772	48.5167	0.650333
29	19.4	20.0133	2.06391	31.5567	6.15903	29.0367	4.31836
30	19.673	1.99	0.28931	3.09	0.186815	4.40333	0.465439
31	20.45	0.33	0.0556776	2.01667	1.06838	0.94	0.157162
32	21.307	1.23333	0.156312	6.79	0.260576	8.93667	2.80842
33	22.027	1.62667	0.400167	3.64333	0.798269	3.39	0.399625
34	22.873	1.63	0.0793725	1.94	0.563471	2.81333	1.76755
35	23.307	1.81	0.528867	11.7667	1.56542	17.5733	0.829839
36	23.56	0.353333	0.0750555	0.473333	0.291433	0.563333	0.339755
37	24.073	0.663333	0.194251	1.90667	0.397031	2.67333	0.627402
38	24.413	1.49	0.264575	1.71667	0.905226	5.08	5.38504
39	24.877	26.1833	4.73102	39.36	17.6993	38.2033	5.03906
40	25.297	6.62333	1.05235	8.14667	0.662294	6.64667	0.967178
41	25.51	12.2067	2.51162	15.8933	2.29513	14.2867	3.03408
42	26.283	2.23333	0.580115	7.34	1.10241	6.71667	0.656227
43	26.64	0.506667	0.120968	1.4	0.405093	2.00667	0.0929157
44	26.92	1.28333	0.556447	17.56	1.3604	25.1467	3.74008
45	27.273	4.59333	1.79361	7.60333	4.02505	2.61333	0.390171
46	28.553	2.24	0.854225	2.55	0.622174	3.02667	0.28746
47	29.913	1.27667	0.300389	1.22333	0.349619	1.34667	0.37899
48	31.17	6.9	0.701498	6.59667	1.82385	8.70333	2.78927
49	32.357	1.14	0.225389	1.97333	0.235018	1.76333	0.488399
50	33.907	0.836667	0.0960902	0.933333	0.306649	0.83	0.052915
51	35.323	0.743333	0.115036	0.796667	0.10116	0.91	0.0556776
52	37.547	4.87333	1.88283	5.46667	0.805254	8.16667	0.641665
53	37.807	136.227	59.4333	78.0633	17.3457	91.3	11.819
54	38.43	1.66	0.208806	0.846667	0.0378594	1.38667	0.172434
55	39.707	4.14	0.415812	4.43	0.42	3.66667	0.259679
56	40.507	158.003	12.7769	145.167	31.4535	111.583	21.0432
57	42.57	8.64	3.21324	10.8667	5.94697	6.36333	0.325167
58	42.823	6.38333	2.33509	4.91333	1.40735	6.32	0.379868
59	43.233	5.65	2.46002	7.81	4.33395	4.16667	0.791349
60	44.2	22.0467	5.21303	17.7733	2.81967	20.7233	1.22137
61	44.743	1191.45	233.207	1044.62	163.64	1332.24	78.424
62	45.663	29.5767	6.50588	24.61	4.41779	29.9233	0.906109
