# Supplementary material for: Immune priming modulates Galleria mellonella and Pseudomonas entomophila interaction. Antimicrobial properties of Kazal peptide Pr13a
Source: Front Immunol. 2024 Feb 26;15:1358247. doi: 10.3389/fimmu.2024.1358247 (PMC10925678; doi:10.3389/fimmu.2024.1358247)
Supplement: Supplementary file 1 [file DataSheet_1.zip › Supplementary Figure S4.XLSX]

## Sheet: kazal Pr 13a - inhibition
Supplementary Figure S4.
The effect of Kazal Peptide Pr13a on the activity of trypsin, elastase and thermolysin
			trypsin
			Mean C		absobrance			%			mean %	SD %						mean	SD
			0.0643333	C	0.064	0.067	0.062	100	104.688	96.875	100.521	3.93221		C	100	104.688	96.875	100.521	3.93221
				7 μM	0.062	0.062	0.066	96.875	96.875	103.125	98.9583	3.60844		7 μM	100	96.875	103.125	100	3.125
				3,5 μM	0.064	0.062	0.066	100	96.875	103.125	100	3.125		3,5 μM	96.875	96.875	103.125	98.9583	3.60844
				C+	0.019	0.02	0.018	29.6875	31.25	28.125	29.6875	1.5625		C+	29.6875	31.25	28.125	29.6875	1.5625
			elastase
			Mean C		absorbance			%			mean %	SD %
			0.133667	C	0.144	0.125	0.132	108.271	93.985	99.2481	100.501	7.22483		C	108.271	93.985	99.2481	100.501	7.22483
				7 μM	0.114	0.122	0.124	85.7143	91.7293	93.2331	90.2256	3.97857		7 μM	85.7143	91.7293	93.2331	90.2256	3.97857
				3,5 μM	0.126	0.119	0.121	94.7368	89.4737	90.9774	91.7293	2.71094		3,5 μM	85.7143	91.7293	93.2331	90.2256	3.97857
				C+	0.051	0.058	0.068	38.3459	43.609	51.1278	44.3609	6.42406		C+	38.3459	43.609	51.1278	44.3609	6.42406
			thermolysin
			Mean C		absorbance			%			mean %	SD %
			0.13	C	0.14	0.114	0.136	107.692	87.6923	104.615	100	10.7692		C	107.692	87.6923	104.615	100	10.7692
				7 μM	0.127	0.141	0.124	97.6923	108.462	95.3846	100.513	6.97982		7 μM	99.2308	97.6923	92.3077	96.4103	3.63524
				3,5 μM	0.129	0.127	0.12	99.2308	97.6923	92.3077	96.4103	3.63524		3,5 μM	97.6923	108.462	95.3846	100.513	6.97982
				C+	0.011	0.023	0.007	8.46154	17.6923	5.38462	10.5128	6.40513		C+	8.46154	17.6923	5.38462	10.5128	6.40513
				C control (no peptide nor inhibitor)
				C+ positive control (known inhibitor), soybean trypsin inhibitor , EDTA…
				3,5/7 μM final concentration of the peptide in the reactive solution
				The absorbance of enzymes incubated with water (C) instead of the kazal Pr 13a peptide was assumed to be 100% enzyme activity
